# Supplementary material for: How Do Alien Plants Fit in the Space-Phylogeny Matrix?
Source: PLoS One. 2015 Apr 20;10(4):e0123238. doi: 10.1371/journal.pone.0123238 (PMC4403803; doi:10.1371/journal.pone.0123238)
Supplement: S1 Table — (XLS) [file pone.0123238.s002.xls]

## Sheet: Vegetation plots
S1 Table. The representation of alien and indigenous plant species across forest and grassland plots as analysed in the study.
		Plot number	1	2	3	4	5	6	7	8	9	10	11	12	13	14	15	16	17	18	19	20
		Latitude	29°49.13'S	29°49.14'S	29°49.14'S	29°49.37'S	29°49.17'S	29°49.01'S	29°49.08'S	29°49.13'S	29°49.02'S	29°49.13'S	29°49.03'S	29°49.00'S	29°48.91'S	29°48.94'S	29°49.05'S	29°48.99'S	29°49.21'S	29°49.14'S	29°49.16'S	29°48.94'S
		Longitude	30°56.11'E	30°56.15'E	30°56.19'E	30°55.95'E	30°56.57'E	30°57.08'E	30°57.11'E	30°56.07'E	30°57.10'E	30°56.06'E	30°57.03'E	30°57.08'E	30°56.73'E	30°56.76'E	30°57.07'E	30°57.09'E	30°56.76'E	30°56.38'E	30°56.07'E	30°56.90'E
Family	Species	Status	forest	forest	forest	grassland	forest	grassland	grassland	grassland	grassland	forest	grassland	grassland	forest	forest	grassland	grassland	forest	forest	forest	grassland
Acanthaceae	Barleria obtusa	indigenous	0	0	0	1	0	0	0	0	0	0	0	0	0	0	0	0	0	0	0	0
Acanthaceae	Hypoestes aristata	indigenous	0	0	0	1	1	0	0	0	0	0	0	0	0	0	0	0	0	0	0	0
Acanthaceae	Isoglossa cooperi	indigenous	1	0	0	0	0	0	0	0	0	0	0	0	0	0	0	0	0	0	0	0
Acanthaceae	Isoglossa woodii	indigenous	1	0	1	0	1	0	0	1	0	0	0	0	1	0	0	0	1	1	1	0
Acanthaceae	Justicia protracta	indigenous	1	0	0	0	0	0	0	0	0	0	0	0	0	0	0	0	0	0	0	0
Acanthaceae	Phaulopsis imbricata	indigenous	0	0	0	1	0	0	0	0	0	0	0	0	0	0	0	0	0	0	0	0
Acanthaceae	Ruellia cordata	indigenous	0	0	0	0	0	0	1	0	0	0	0	0	0	0	0	0	0	0	0	0
Achariaceae	Rawsonia lucida	indigenous	1	0	0	0	0	0	0	0	0	0	0	0	0	0	0	0	0	0	0	0
Anacardiaceae	Searsia chirindensis	indigenous	0	0	1	0	1	0	0	0	0	1	0	0	0	0	0	0	0	1	1	0
Anacardiaceae	Searsia longifolia	indigenous	0	0	1	0	1	0	0	0	0	1	0	0	0	0	0	0	0	0	0	0
Anacardiaceae	Searsia natalensis	indigenous	0	1	0	0	0	0	0	0	0	0	0	0	0	0	0	0	0	0	0	0
Anacardiaceae	Searsia pentheri	indigenous	0	0	0	0	1	0	0	0	0	0	0	0	1	0	0	0	0	0	0	0
Annonaceae	Monanthotaxis caffra	indigenous	1	0	1	0	0	0	0	0	0	0	0	0	0	0	0	0	1	0	0	0
Apiaceae	Centella asiatica	alien	0	0	0	1	0	0	0	0	0	0	0	0	0	0	0	0	0	0	0	0
Apocynaceae	Carissa bispinosa	indigenous	1	0	1	0	0	0	0	0	0	0	0	0	0	0	0	0	0	0	0	0
Apocynaceae	Cryptolepis oblongifolia	indigenous	0	0	0	1	0	0	0	0	0	0	0	0	0	0	0	0	0	0	0	0
Apocynaceae	Gomphocarpus physocarpus	indigenous	0	1	0	0	0	0	0	0	0	0	0	0	0	0	0	0	0	0	0	0
Apocynaceae	Pachycarpus aperifolius	indigenous	0	0	0	0	0	0	0	0	0	0	0	0	0	0	0	1	0	0	0	0
Apocynaceae	Pachycarpus natalensis	indigenous	0	1	0	0	0	0	1	0	0	0	0	0	0	0	1	0	0	0	0	0
Apocynaceae	Petopentia natalensis	indigenous	1	0	1	0	0	0	0	0	0	1	0	0	0	0	0	0	0	0	0	0
Araliaceae	Cussonia spicata	indigenous	1	0	0	0	0	0	0	0	0	1	0	0	0	0	0	0	1	0	0	0
Asparagaceae	Asparagus setaceus	indigenous	0	0	0	0	0	0	0	0	0	1	0	0	0	0	0	0	0	0	0	0
Asparagaceae	Asparagus virgatus	indigenous	1	0	0	0	0	0	0	0	0	0	0	0	0	0	0	1	0	0	0	0
Asteraceae	Aster bakerianus	indigenous	0	0	0	0	0	0	0	0	0	0	0	1	0	0	0	0	0	0	0	0
Asteraceae	Athrixia phylicoides	indigenous	0	0	0	0	0	0	1	0	0	0	0	0	0	0	0	0	0	0	0	0
Asteraceae	Berkheya bipinnatifida	indigenous	1	0	1	1	0	0	0	0	0	1	0	0	0	1	0	0	0	0	1	0
Asteraceae	Bidens pilosa	alien	0	1	0	0	0	0	0	0	0	0	0	0	0	0	0	0	0	0	0	0
Asteraceae	Brachylaena discolor	indigenous	0	0	1	1	1	0	0	1	0	1	0	0	0	0	0	0	0	1	1	0
Asteraceae	Brachylaena uniflora	indigenous	0	0	0	0	0	0	0	0	0	1	0	0	0	0	0	0	0	0	0	0
Asteraceae	Chromolena odorata	alien	1	0	0	1	1	0	0	1	0	1	0	0	1	1	1	0	1	1	1	0
Asteraceae	Euryops laxus	indigenous	0	0	0	0	0	1	0	0	0	0	0	0	0	0	0	0	0	0	0	0
Asteraceae	Garbera piloselloides	indigenous	0	0	0	1	0	1	1	0	1	0	1	1	0	0	1	1	0	0	0	1
Asteraceae	Helichrysum cooperi	indigenous	0	0	0	1	0	0	0	0	0	0	0	0	0	0	1	1	0	0	0	0
Asteraceae	Helichrysum nudifolium	indigenous	0	1	0	0	0	1	1	0	1	0	1	1	0	0	1	1	0	0	0	1
Asteraceae	Helichrysum pilosellum	indigenous	0	1	0	0	0	1	1	0	0	0	1	0	0	0	1	1	0	0	0	0
Asteraceae	Hypochaeris radicata	alien	0	0	0	0	0	0	0	0	0	0	0	0	0	0	0	1	0	0	0	1
Asteraceae	Senecio deltoideus	indigenous	0	0	1	0	1	0	0	1	1	1	0	0	1	0	0	0	0	1	1	0
Asteraceae	Senecio glaberrimus	indigenous	0	0	0	1	0	0	0	0	0	0	0	0	0	0	0	0	0	0	0	0
Asteraceae	Senecio helminthiodes	indigenous	0	0	0	0	0	0	0	1	0	0	0	0	0	0	0	0	0	0	0	0
Asteraceae	Senecio latifolius	indigenous	0	0	0	0	0	0	0	0	1	0	0	0	0	0	0	0	0	0	0	0
Asteraceae	Sonchus oleraceus	alien	0	0	0	0	0	1	0	0	1	0	1	1	0	0	1	1	0	0	0	1
Asteraceae	Tagetes minuta	alien	0	1	0	0	0	0	0	0	0	0	0	0	0	0	0	0	0	0	0	0
Asteraceae	Taraxacum officinale	alien	0	0	0	0	0	0	0	0	0	0	0	0	0	0	0	0	0	0	0	1
Asteraceae	Tarchonanthus trilobus	indigenous	1	0	0	0	0	0	0	0	0	0	0	0	0	0	0	0	0	0	0	0
Asteraceae	Tithonia diversifolia	alien	0	0	0	0	0	0	0	0	0	0	0	0	0	1	0	0	0	0	0	0
Asteraceae	Vernonia capensis	indigenous	0	0	0	0	0	0	0	0	1	0	1	0	0	0	0	0	0	0	0	0
Asteraceae	Vernonia hirsuta	indigenous	0	0	0	0	0	1	0	0	1	0	1	1	0	0	1	1	0	0	0	1
Asteraceae	Vernonia natalensis	indigenous	0	0	0	0	0	1	0	0	1	0	0	0	0	0	1	0	0	0	0	1
Asteraceae	Vernonia oligocephala	indigenous	0	0	0	0	0	0	0	0	0	0	0	1	0	0	1	0	0	0	0	0
Celastraceae	Allocassine laurifolia	indigenous	0	0	0	0	0	0	0	0	0	0	0	0	0	0	0	0	1	1	1	0
Combretaceae	Combretum molle	indigenous	0	0	0	0	0	0	0	0	0	0	0	0	0	1	0	0	0	0	0	0
Commelinaceae	Aneilema dregeanum	indigenous	0	0	0	0	0	0	0	0	0	0	0	0	1	1	0	0	1	0	0	0
Commelinaceae	Cyanotis speciosa	indigenous	0	0	1	0	0	0	0	0	0	0	0	0	0	0	0	0	0	0	0	0
Convolvulaceae	Hewittia malabarica	indigenous	0	0	0	1	0	0	0	0	0	0	0	0	1	0	0	0	0	0	0	0
Convolvulaceae	Ipomoea obscura	indigenous	0	0	0	0	0	0	0	0	0	0	1	1	0	0	0	0	0	0	0	1
Convolvulaceae	Ipomoea purpurea	alien	0	0	0	0	0	1	0	0	1	0	1	0	0	0	0	0	0	0	0	0
Crassulaceae	Crassula sarmentosa	indigenous	0	0	1	0	0	0	0	0	0	0	0	0	0	0	0	0	0	0	0	0
Cyperaceae	Cyperus albostriatus	indigenous	1	0	1	0	0	0	0	0	0	1	0	0	0	0	0	0	1	1	1	0
Cyperaceae	Cyperus denudatus	indigenous	0	0	1	0	0	0	0	0	0	0	0	0	0	0	0	0	0	0	0	0
Cyperaceae	Mariscus sumatrensis	alien	0	0	0	0	0	0	0	0	0	0	0	0	0	0	0	0	0	0	0	1
Dioscoreaceae	Dioscorea cotinifolia	indigenous	1	0	1	0	0	0	0	1	0	0	0	0	0	0	0	0	0	0	0	0
Ebenaceae	Diospyros galpinii	indigenous	0	0	0	0	0	0	0	0	0	0	0	0	0	0	0	0	0	1	0	0
Ebenaceae	Diospyros lycioides	indigenous	0	0	0	1	0	0	0	0	0	0	0	0	0	0	0	0	0	0	0	0
Ebenaceae	Diospyros natalensis	indigenous	0	0	0	0	0	0	0	1	0	1	0	0	0	0	0	0	1	1	0	0
Ebenaceae	Diospyros simii	indigenous	1	0	0	0	0	0	0	0	0	0	0	0	0	0	0	0	0	0	1	0
Ebenaceae	Euclea natalensis	indigenous	0	0	0	0	0	0	1	0	0	0	0	0	0	0	0	0	0	0	0	0
Euphorbiaceae	Acalypha villacaulis	indigenous	0	0	0	0	0	0	1	0	0	0	0	0	0	0	0	0	0	0	0	0
Euphorbiaceae	Clutia alaternoides	indigenous	0	0	0	0	0	0	0	0	0	1	0	0	0	0	0	0	0	0	0	0
Euphorbiaceae	Drypetes arguta	indigenous	0	0	0	0	0	0	0	0	0	0	0	0	0	0	0	0	1	0	1	0
Euphorbiaceae	Drypetes natalensis	indigenous	0	0	0	0	0	0	0	0	0	0	0	0	0	0	0	0	0	0	1	0
Euphorbiaceae	Euphorbia epicyparissias	indigenous	0	1	0	0	0	0	0	0	0	0	0	0	0	0	0	0	0	0	0	0
Euphorbiaceae	Jatropha hirsuta	indigenous	0	0	0	0	0	0	0	0	0	0	0	0	0	0	1	0	0	0	0	0
Euphorbiaceae	Tragia glabrata	indigenous	0	1	0	0	0	0	0	0	0	0	0	0	0	0	0	0	1	0	0	0
Fabaceae	Acacia ataxacantha	indigenous	0	0	1	0	0	0	0	0	0	0	0	0	0	0	0	0	0	0	0	0
Fabaceae	Acacia karroo	indigenous	0	1	0	0	0	0	0	0	0	0	0	0	0	0	0	0	0	0	0	0
Fabaceae	Acacia nilotica	indigenous	0	0	0	1	0	0	0	0	0	0	0	0	0	0	1	1	0	0	0	0
Fabaceae	Albizia adianthifolia	indigenous	1	0	0	0	0	0	0	0	0	0	0	0	1	0	0	0	0	0	0	0
Fabaceae	Argyrolobium robustrum	indigenous	0	1	0	0	0	0	0	0	0	0	0	0	0	0	0	0	0	0	0	1
Fabaceae	Argyrolobium stipulaceum	indigenous	0	0	0	0	0	1	0	0	0	0	0	0	0	0	1	0	0	0	0	0
Fabaceae	Argyrolobium tomentosum	indigenous	0	0	0	0	0	0	0	0	1	0	0	0	0	0	1	0	0	0	0	1
Fabaceae	Baphia racemosa	indigenous	0	0	0	0	0	0	0	0	0	0	0	0	0	0	0	0	1	0	0	0
Fabaceae	Chamaecrista comosa	indigenous	0	1	0	0	0	0	0	0	0	0	0	0	0	0	0	0	0	0	0	0
Fabaceae	Crotalaria globifera	indigenous	0	0	0	1	0	0	0	0	0	0	0	0	0	0	0	0	0	0	0	0
Fabaceae	Crotalaria lanceolata	indigenous	0	1	0	0	0	0	0	0	1	0	0	0	0	0	0	0	0	0	0	0
Fabaceae	Dalbergia armata	indigenous	0	0	0	0	1	0	0	0	0	1	0	0	0	0	0	0	0	0	0	0
Fabaceae	Dalbergia obovata	indigenous	1	0	1	0	1	0	0	1	0	1	0	0	0	1	0	0	1	0	1	0
Fabaceae	Desmodium gangeticum	indigenous	0	0	0	0	0	0	0	0	0	0	0	0	0	0	1	0	0	0	0	1
Fabaceae	Desmodium incanum	indigenous	0	0	0	0	0	0	0	0	0	0	0	0	0	0	0	0	0	0	1	0
Fabaceae	Desmodium repandum	indigenous	0	1	0	0	0	0	0	0	0	0	0	0	0	0	0	0	0	0	0	0
Fabaceae	Eriosema preptum	indigenous	0	0	0	0	0	0	0	0	0	0	0	1	0	0	0	0	0	0	0	0
Fabaceae	Erythrina lysistemon	indigenous	1	0	0	0	0	0	0	0	0	0	0	0	0	0	0	0	0	0	0	0
Fabaceae	Indigofera hilaris	indigenous	0	0	0	0	0	0	0	0	0	0	0	0	0	0	1	0	0	0	0	0
Fabaceae	Indigofera suffruticosa	alien	0	0	0	0	0	0	1	0	0	0	0	0	0	0	0	0	0	0	0	0
Fabaceae	Rhynchosia caribaea	indigenous	0	0	0	0	1	0	0	0	0	0	0	0	0	0	0	0	0	0	0	0
Fabaceae	Rhynchosia cooperi	indigenous	0	1	0	0	0	0	0	0	0	0	0	0	0	0	0	0	0	0	0	1
Fabaceae	Rhynchosia totta	indigenous	0	0	0	0	0	0	0	0	1	0	1	0	0	0	0	1	0	0	0	0
Fabaceae	Rhynchosia villosa	indigenous	0	0	0	0	0	1	0	0	0	0	0	1	0	0	0	0	0	0	0	1
Fabaceae	Tephrosia multijuga	indigenous	0	0	0	1	0	0	0	0	0	0	0	0	0	0	0	0	0	0	0	0
Fabaceae	Tephrosia purpurea	indigenous	0	1	0	0	0	0	0	0	0	0	0	0	0	0	0	0	0	0	0	0
Fabaceae	Tephrosia shiluwanensis	indigenous	0	0	0	0	1	1	1	0	0	0	0	1	0	0	0	1	0	0	0	0
Heteropyxidaceae	Heteropyxis natalensis	indigenous	0	0	1	0	0	0	0	0	0	0	0	0	0	0	0	0	0	0	0	0
Hypoxidaceae	Hypoxis hemerocallidea	indigenous	0	0	0	0	0	1	0	0	0	0	0	1	0	0	0	1	0	0	0	0
Hypoxidaceae	Hypoxis rigidula	indigenous	0	1	0	0	0	0	0	0	0	0	0	0	0	0	0	0	0	0	0	0
Iridaceae	Crocosmia aurea	indigenous	0	0	0	0	0	0	1	0	0	0	0	0	0	0	0	0	0	0	0	0
Lamiaceae	Becium labiatus	indigenous	0	0	0	0	0	0	0	0	0	0	1	1	0	0	0	1	0	0	0	0
Lamiaceae	Becium obovatum	indigenous	0	0	0	0	0	1	0	0	0	0	0	0	0	0	1	1	0	0	0	0
Lamiaceae	Becium serratus	indigenous	0	0	0	0	0	0	0	0	0	0	0	0	0	0	0	1	0	0	0	0
Lamiaceae	Leucas glabrata	indigenous	0	0	0	0	0	0	0	0	0	0	0	0	0	0	1	0	0	0	0	0
Lamiaceae	Leucas martinicensis	indigenous	0	0	0	0	0	0	0	0	0	0	0	0	0	1	0	0	0	0	0	0
Lamiaceae	Plectranthus fruticosus	indigenous	0	0	0	0	0	0	1	0	0	0	0	0	0	0	0	0	0	0	0	0
Lamiaceae	Plectranthus hadiensis	indigenous	0	0	0	0	0	0	0	0	0	0	0	0	0	0	0	0	0	0	0	1
Lamiaceae	Stachys aethiopica	indigenous	0	0	0	0	0	1	0	0	0	0	0	0	0	0	0	0	0	0	0	1
Lamiaceae	Stachys natalensis	indigenous	0	0	0	0	0	1	0	0	1	0	0	0	0	0	0	0	0	0	0	0
Malpighiaceae	Acridocarpus natalitius	indigenous	1	0	0	0	0	0	0	0	0	0	0	0	0	0	0	0	0	0	0	0
Malvaceae	Abutilon sonneratianum	indigenous	0	0	0	0	0	0	0	0	0	0	0	0	1	0	0	0	0	0	0	0
Malvaceae	Corchorus asplenifolius	indigenous	0	1	0	0	0	0	0	0	0	0	0	0	0	0	0	0	0	0	0	0
Malvaceae	Dombeya tiliacea	indigenous	1	0	0	0	0	0	0	1	0	0	0	0	0	0	0	0	0	0	0	0
Malvaceae	Grewia lasiocarpa	indigenous	0	0	0	0	1	0	0	0	0	1	0	0	0	1	0	0	0	0	0	0
Malvaceae	Grewia occidentalis	indigenous	0	0	0	0	0	0	0	1	0	0	0	0	0	0	0	0	0	1	0	0
Malvaceae	Sida dregei	indigenous	0	0	0	0	0	0	0	0	1	0	0	0	0	0	0	0	0	0	0	0
Meliaceae	Melia azedarach	alien	0	0	0	0	0	1	1	0	0	0	1	0	1	1	0	1	0	0	0	0
Menispermaceae	Cissampelos torulosa	indigenous	1	0	0	0	0	0	0	0	0	1	0	0	0	0	0	0	0	0	0	0
Moraceae	Ficus natalensis	indigenous	0	0	0	0	0	0	0	0	0	0	0	0	0	0	0	0	1	0	0	0
Moraceae	Ficus sur	indigenous	0	0	0	0	0	0	0	0	0	0	0	0	1	1	0	0	0	0	0	0
Myrsinaceae	Rapanea melanophloeos	indigenous	0	0	0	0	0	0	0	1	0	0	0	0	0	0	0	0	0	0	0	0
Ochnaceae	Ochna natalitia	indigenous	1	0	0	0	0	0	0	0	0	0	0	0	0	1	0	0	0	0	0	0
Orobanchaceae	Cycnium racemosum	indigenous	0	0	0	1	0	0	0	0	0	0	0	0	0	0	0	0	0	0	0	0
Passifloraceae	Passiflora foetida	alien	0	0	0	0	0	0	0	0	0	0	0	0	1	0	0	0	0	0	0	0
Passifloraceae	Passiflora subpeltata	alien	1	0	0	0	1	0	0	0	0	0	0	0	1	0	0	0	1	0	1	0
Phyllanthaceae	Phyllanthus reticulatus	indigenous	0	0	0	0	0	0	0	0	0	0	0	0	0	0	0	0	0	1	0	0
Phyllanthaceae	Phyllanthus myrtaceus	indigenous	0	0	0	0	0	0	0	0	0	0	0	0	0	0	0	0	0	1	0	0
Poaceae	Aristida junciformis	indigenous	0	1	0	1	0	0	1	0	0	0	0	1	0	0	0	0	0	0	0	0
Poaceae	Bothriochloa insculpta	indigenous	0	1	0	0	0	0	0	0	0	0	0	0	0	0	1	0	0	0	0	1
Poaceae	Cymbopogon plurinodis	indigenous	0	0	0	0	0	1	0	0	1	0	1	0	0	0	1	1	0	0	0	1
Poaceae	Cymbopogon validus	indigenous	0	0	0	0	0	0	1	0	0	0	1	1	0	0	0	0	0	0	0	0
Poaceae	Digitaria eriantha	indigenous	0	1	0	1	0	0	1	0	1	0	1	1	0	0	1	1	0	0	0	1
Poaceae	Digitaria monodactyla	indigenous	0	1	0	0	0	1	0	0	0	0	0	0	0	0	0	0	0	0	0	0
Poaceae	Diheteropogon amplectens	indigenous	0	0	0	0	0	0	0	0	0	0	0	0	0	0	0	0	0	0	0	1
Poaceae	Eragrostis chloromelas	indigenous	0	0	0	0	0	1	0	0	0	0	0	0	0	0	1	0	0	0	0	1
Poaceae	Eragrostis racemosa	indigenous	0	0	0	0	0	0	0	0	0	0	0	0	0	0	0	0	0	0	0	1
Poaceae	Hyparrhenia cymbaria	indigenous	0	0	0	0	0	1	0	0	0	0	0	0	0	0	0	0	0	0	0	0
Poaceae	Hyparrhenia hirta	indigenous	0	0	0	0	0	0	0	0	1	0	0	0	0	0	0	0	0	0	0	0
Poaceae	Koeleria capensis	indigenous	0	0	0	1	0	0	0	0	0	0	0	0	0	0	0	0	0	0	0	0
Poaceae	Melinis nerviglumis	indigenous	0	0	0	0	0	1	0	0	1	0	0	1	0	0	1	0	0	0	0	0
Poaceae	Melinis repens	indigenous	0	1	0	0	0	0	0	0	0	0	0	0	0	0	0	1	0	0	0	0
Poaceae	Monocymbium ceresiiformae	indigenous	0	0	0	1	0	0	0	0	0	0	0	0	0	0	0	0	0	0	0	0
Poaceae	Oplismenus hirtellus	indigenous	0	0	1	0	1	0	0	1	0	1	0	0	1	1	0	0	1	1	1	0
Poaceae	Pancium maximum	indigenous	1	0	0	0	0	0	0	0	0	0	0	0	0	0	0	0	0	0	0	0
Poaceae	Panicum schinzii	indigenous	0	0	0	1	0	0	0	0	0	0	0	0	0	0	0	0	0	0	0	0
Poaceae	Setaria megaphylla	indigenous	0	0	0	0	0	0	0	0	0	0	0	1	1	0	0	0	1	0	0	0
Poaceae	Setaria sphacelata	indigenous	0	0	0	0	0	1	0	0	0	0	0	0	0	0	0	0	0	0	1	1
Poaceae	Sorghum halepense	alien	0	0	0	0	0	0	0	0	0	0	0	0	1	1	0	0	0	0	0	0
Poaceae	Sporobolus africanus	indigenous	0	1	0	0	0	0	0	0	0	0	0	0	0	0	0	0	0	0	0	1
Poaceae	Sporobolus pyramidalis	indigenous	0	1	0	1	0	0	0	0	0	0	0	0	0	0	0	0	0	0	0	0
Poaceae	Themeda triandra	indigenous	0	0	0	0	0	0	0	0	0	0	0	0	0	0	0	1	0	0	0	0
Poaceae	Tristachya leucothrix	indigenous	0	1	0	0	0	0	0	0	0	0	0	0	0	0	0	0	0	0	0	0
Polygalaceae	Polygala hottentotta	indigenous	0	1	0	0	0	0	0	0	0	0	0	0	0	0	0	0	0	0	0	0
Proteaceae	Faurea saligna	indigenous	0	0	0	1	0	0	0	1	0	0	0	0	0	0	0	0	0	0	0	0
Rubiaceae	Canthium ciliatum	indigenous	0	0	0	0	0	0	0	0	0	0	0	0	0	0	0	0	0	1	0	0
Rubiaceae	Canthium mundianum	indigenous	1	0	0	0	0	0	0	0	0	0	0	0	0	0	0	0	0	0	0	0
Rubiaceae	Canthium obovatum	indigenous	0	0	0	0	0	0	0	0	0	1	0	0	0	0	0	0	0	0	0	0
Rubiaceae	Canthium spinosum	indigenous	0	0	0	0	1	0	0	1	0	0	0	0	0	0	0	0	0	0	0	0
Rubiaceae	Catunaregam spinosa	indigenous	0	0	0	0	0	0	0	0	0	1	0	0	0	0	0	0	0	0	0	0
Rubiaceae	Coddia rudis	indigenous	1	0	1	0	1	0	1	1	0	1	0	0	0	0	0	0	0	1	1	0
Rubiaceae	Lagynias lasiantha	indigenous	1	0	0	0	0	0	0	0	0	0	0	0	0	0	0	0	0	0	0	0
Rubiaceae	Tarenna pavettoides	indigenous	0	0	0	0	0	0	0	0	0	0	0	0	1	0	0	0	0	0	0	0
Rubiaceae	Tarenna supra-axillaris	indigenous	1	0	0	0	0	0	0	0	0	0	0	0	1	0	0	0	0	1	0	0
Rubiaceae	Tricalysia capensis	indigenous	0	0	0	0	0	0	0	0	0	1	0	0	0	0	0	0	0	1	0	0
Rubiaceae	Tricalysia lanceolata	indigenous	0	0	0	0	0	0	0	0	0	0	0	0	0	0	0	0	1	0	0	0
Rubiaceae	Vangueria cyanescens	indigenous	0	1	0	0	0	0	0	0	0	0	0	0	0	0	0	0	0	0	0	0
Ruscaceae	Sanseviera hyacinthoides	indigenous	0	0	0	0	0	0	0	0	0	0	0	0	0	0	0	0	1	0	0	0
Rutaceae	Ptaeroxylum obliquum	indigenous	0	0	0	0	1	0	0	1	0	1	0	0	1	0	0	0	0	0	1	0
Rutaceae	Zanthoxylum capense	indigenous	0	0	0	0	1	0	0	1	0	1	0	0	0	0	0	0	0	0	1	0
Rutaceae	Zanthoxylum davyi	indigenous	0	0	1	0	0	0	0	0	0	0	0	0	0	0	0	0	0	0	0	0
Salicaceae	Homalium dentatum	indigenous	0	0	0	0	0	0	0	0	0	0	0	0	0	0	0	0	1	0	0	0
Salicaceae	Scolopia zeyheri	indigenous	1	0	0	0	0	0	0	0	0	0	0	0	0	0	0	0	0	1	0	0
Salicaceae	Trimeria grandiflora	indigenous	0	0	1	0	0	0	0	0	0	1	0	0	0	0	0	0	0	0	0	0
Santalaceae	Osyridocarpos schemperii	indigenous	0	0	1	0	0	0	0	0	0	0	0	0	0	0	0	0	0	0	1	0
Sapindaceae	Hippobromus pauciflorus	indigenous	0	0	0	0	0	0	0	0	0	0	0	0	0	1	0	0	0	0	0	0
Sapotaceae	Manilkara discolor	indigenous	0	0	1	0	1	0	0	1	0	1	0	0	0	0	0	0	1	1	1	0
Sapotaceae	Mimusops caffra	indigenous	0	0	1	0	0	0	0	0	0	0	0	0	0	0	0	0	0	0	0	0
Sapotaceae	Vitellariopsis marginata	indigenous	0	0	0	0	0	0	0	0	0	0	0	0	0	1	0	0	0	0	1	0
Smilacaceae	Smilax anceps	indigenous	0	0	0	0	0	0	0	0	0	0	0	0	0	0	0	0	1	1	0	0
Solanaceae	Cestrum aurantiacum	alien	0	0	0	0	0	0	0	0	0	0	0	0	0	0	0	1	0	0	0	0
Solanaceae	Physalis viscosa	indigenous	0	0	0	0	0	0	0	0	0	0	0	0	0	0	1	0	0	0	0	1
Solanaceae	Solanum mauritianum	alien	0	0	0	0	0	0	0	0	0	0	0	0	1	1	0	0	0	0	0	0
Stilbaceae	Anastrabe intergerrima	indigenous	0	0	0	0	0	0	0	1	0	0	0	0	0	0	0	0	0	0	1	0
Strelitziaceae	Strelitzia nicolai	indigenous	0	0	0	0	0	0	0	0	0	0	0	0	0	0	0	0	1	0	1	0
Thymelaeaceae	Gnidia kraussiana	indigenous	0	0	0	0	0	0	0	0	0	0	1	0	0	0	0	0	0	0	0	0
Verbenaceae	Lantana camara	alien	0	0	0	0	1	0	1	1	1	0	0	1	1	0	1	1	0	1	1	1
Vitaceae	Rhoicissus tridentata	indigenous	1	0	0	0	0	0	0	0	0	0	0	0	0	0	0	0	0	0	0	0
Xanthorrhoeaceae	Aloe maculata	indigenous	0	0	0	0	0	1	0	0	1	0	0	1	0	0	1	1	0	0	0	0
